# Supplementary material for: Chlorination of epithelial tight junction proteins by neutrophil myeloperoxidase promotes barrier dysfunction and mucosal inflammation
Source: JCI Insight. 2024 Jun 11;9(14):e178525. doi: 10.1172/jci.insight.178525 (PMC11383587; doi:10.1172/jci.insight.178525)
Supplement: Supporting data values [file jciinsight-9-178525-s101.xlsx]

## Sheet: Figure 1A
Day	Wild-type													MPO KO
0	100	100	100	100	100	100	100	100	100	100	100	100	100	100	100	100	100	100	100	100	100	100
3	99.1803	97.0711	98.374	99.1416	98.7013	101.861	101.205	102.727	103.896	102.252	101.117	101.058	103.465	104.566	101.546	100.976	100.943	100.54	99.0476	99.5495	99.1837	100.397
4	96.7213	97.0711	96.748	93.133	95.671	99.0698	101.606	102.727	101.732	101.802	104.469	97.3545	101.485	101.826	99.4845	98.0488	102.83	99.4595	99.5238	103.604	97.9592	99.6032
5	100.41	97.4895	97.561	93.5622	98.7013	95.3488	97.1888	97.7273	100	98.6486	101.117	95.2381	99.0099	102.283	99.4845	97.561	98.5849	98.9189	95.2381	99.5495	98.3673	98.8095
6	95.9016	96.2343	95.5285	92.7039	95.671	89.7674	90.7631	90.9091	91.7749	90.0901	97.2067	91.5344	93.5644	97.7169	95.8763	97.561	94.3396	98.9189	90.4762	97.7477	96.7347	95.2381
7	92.2131	92.0502	93.4959	90.1288	93.5065	86.9767	84.3373	89.5455	90.0433	88.7387	96.648	89.418	90.099	99.0868	92.268	96.0976	96.6981	102.703	92.8571	98.1982	95.102	94.8413
10			99.5935	97.8541	100		93.5743	95.9091	96.1039	97.2973		100	100.99		97.9381	102.927		106.487	98.5714	104.054	107.551
12			100.813	98.2833	101.299		97.992	97.2727	101.299	99.0991		103.175	103.465		99.4845	101.951		108.108	100.476	105.405	109.184
14			102.846	101.717	103.03		99.5984	100.909	102.597	100.901		105.82	107.921		103.093	104.878		107.027	105.714	106.757	100.408
17							101.606	100.909	102.597	102.252			102.97					108.108	103.333		101.633
19							102.811	105	104.329	105.405			105.445					110.27	107.619		102.857
21							104.819	106.364	104.762	106.306			109.406					108.108	106.667		102.857

## Sheet: Figure 1B
Day	Wild-Type													MPO KO
0	0	0.5	0	1	0	0	0	0	0	0	0.5	0.5	0.5	0	0	0	0.5	0.5	1	0	0	0
3	2	2	3	3	1.5	4	3.5	2	2.5	4	2	3.5	1.5	2.5	2	2	1	2	3	2	1.5	2
4	2.5	1.5	2.5	4.5	3.5	7	5	4.5	5	6	4.5	4.5	2	2.5	2.5	2	2	2	5	2.5	3.5	2.5
5	6	6	7	7	7	6	7	9	6	7.5	6	6	6	4.5	4.5	3.5	3.5	4.5	4	5	4	5.5
6	3	5.5	4.5	5	5	6	7	6	6	7	4	5	7	4	4	3.5	3	3.5	4	5.5	4.5	2.5
7	4.5	4.5	4.5	5	3.5	6	6	5	5	7	3.5	6	5	2.5	4	3	3	2	3.5	3	3	4.5
10			2.5	2	1		3.5	3	3	3		2.5	1		2.5	1.5		2	2	1.5	2.5
12			1	2.5	1.5		2.5	2.5	1.5	2.5		1.5	1		2	1		1	1	1	2
14			3	1	1		4	1	3	1		1.5	1.5		1	1.5		1	1	0.5	0.5
17			0	0	0		1	0.5	2	2		0	2		0	0		0.5	1	0	1
19			0	0	0		1	1.5	0.5	2		0	2		0	0		1	0.5	0	0.5
21			0	0	0		1	1.5	1.5	1		0	1		0	0		1	0.5	0	1

## Sheet: Figure 1C
Day 7			Day 14			Day 21
WT	MPO KO		WT	MPO KO		WT	MPO KO
6	6.2		6.1	6.9		6.6	7.1
5.9	6.9		6.1	7		6.9	7.3
6.2	6.5		5.9	7.7		6.8	7.5
5.8			6.5			7.1
						6.9

## Sheet: Figure 1D
Wild-Type Colon Length					MPO KI Colon Lengths
WT H2O	WT Day 7	WT Day 14	WT Day 21		MPO H2O	MPO Day 7	MPO Day 14	MPO Day 21
7.9	6	6.1	6.6		7.1	6.2	6.9	7.1
7.6	5.9	6.1	6.9		7.8	6.9	7	7.3
7.8	6.2	5.9	6.8		7.3	6.5	7.7	7.5
7.5	5.8	6.5	7.1		7.6
7.7			6.9		7.7
7.4					7.6

## Sheet: Figure 1E
WT H2O	WT Day 7	WT Day 14	WT Day 21	MPO H2O	MPO Day 7	MPO Day 14	MPO Day 21
0	12	12	12	2	6	4	2
0	16	11	7	0	7	2	2
0	16	11	7	0	12	3	0
2	28	7	7	2
		6		0

## Sheet: Figure 1G
	WT									MPO KO
Day 0	1.22511	3.21593	8.11639	10.7198	8.42266	19.9081	5.51302			0.306279	1.53139	0.918836	1.07198	2.14395
Day 3	81.1639	12.098	21.4395	43.3384	22.2052	49.6172	25.7274			3.06279	3.06279	0.918836	5.66616	14.0888
Day 5	133.231	193.721	59.1884	138.285	196.478	150.842	239.816			129.25	124.043	107.198	145.176	69.9847
Day 7	204.487	181.381	157.133	140.874	199.963	297.152	256.32			177.469	158.661	92.28	49.0281	59.7433
Day 10	284.38	136.6	108.101	120.674	593.415	149.158	111.026			62.0214	46.7075	112.864	100.919	57.4273
Day 14	371.363	365.697	337.366	434.609	92.9556	152.833	290.658			69.6784	30.0153	34.3032	51.7611	74.1194
Day 21	103.828	106.891	310.567	236.753	235.681	350.689	130.934			37.6723	0.306279	4.2879	50.6891	52.2205

## Sheet: Figure 2A
Day	WT														MPO KO
0	100	100	100	100	100	100	100	100	100	100	100	100	100	100	100	100	100	100	100	100	100	100	100	100	100	100	100
3	102.137	101.245	102.532	104.225	106.145	103.684	99.4819	107.143	98.3957	98.5915	97.0874	100.758	100	99.2424	102.682	101.149	100	102.358	107.368	99.4898	99.4382	99.4792	100.425	103.5	106.283	104.639	108.134
4	97.4359	93.7759	96.2025	95.7746	102.793	101.579	96.3731	97.2527	98.9305	97.6526	95.6311	98.1061	100.806	100	103.448	100.383	101.376	104.245	102.105	102.041	98.3146	98.9583	95.7447	96.5	102.618	98.9691	100
5	91.453	89.6266	90.2954	93.8967	100.559	95.2632	92.7461	94.5055	94.6524	93.8967	94.1748	95.0758	95.5645	95.0758	98.0843	95.0192	97.2477	99.0566	98.4211	99.4898	94.9438	96.3542	91.0638	95	97.9058	95.3608	95.6938
6	88.0342	86.722	86.4979	91.5493	98.324	94.2105	89.6373	89.011	89.8396	88.7324	87.3786	90.5303	89.1129	92.0455	93.8697	91.954	95.8716	94.8113	95.7895	97.9592	89.8876	91.6667	88.9362	89.5	95.8115	92.7835	93.7799
7	87.6068	86.722	86.0759	89.6714	100.559	100	93.2642	92.3077	88.2353	86.8545	85.9223	89.7727	90.3226	89.0152	92.7203	93.1034	94.9541	96.2264	96.3158	99.4898	91.0112	90.625	85.1064	92.5	96.3351	95.8763	95.6938
21	105.983	108.299	106.751	110.329	118.436	108.421	105.7	109.89	103.209	101.408	97.0874	99.6212	99.5968	96.9697	107.28	104.215	105.505	106.604	112.632	110.714	109.551	101.562	106.383	100	104.712	103.093	101.914
24	102.992	107.884	105.063	110.798	113.966	114.737	107.772	112.637	101.604	98.1221	97.0874	100.379	100.403	98.4848	110.728	104.598	105.963	104.717	113.684	110.714	110.674	107.292	106.808	103.5	108.377	101.546	103.349
25	102.564	105.809	105.485	109.39	111.732	109.474	105.181	109.89	101.07	97.6526	97.0874	97.7273	97.1774	96.9697	108.429	102.682	105.963	107.075	111.579	111.224	108.427	106.771	106.383	100	106.806	103.093	102.871
26	101.709	100	102.954	101.878	106.145	105.263	98.4456	100.549	95.7219	95.3052	94.1748	97.7273	94.7581	95.4545	106.513	103.831	105.505	105.66	112.632	114.796	110.674	107.812	104.681	96	102.618	103.093	98.5646
27	96.1538	95.8506	97.8903	100	102.793	101.579	92.228	101.648	90.9091	91.5493	93.2039	96.9697	98.7903	88.2576	104.598	103.448	105.046	105.189	111.053	113.776	108.989	105.729	100	95	101.571	98.4536	100.478
28	93.1624	90.8714	97.0464	101.409	102.793	97.8947	91.1917	102.747	87.7005	90.1408	94.1748	95.4545	92.3387	91.2879	106.897	103.065	104.128	105.189	109.474	114.286	110.112	107.292	98.7234	96	100	100	101.435
42	102.992	108.714	112.236	116.432	122.346	112.632	107.254	115.934	113.904	105.164	101.942	106.439	102.419	103.409	116.092	103.448	110.092	109.906	121.579	114.286	111.236	107.292	112.766	103	110.471	111.34	110.526
45	101.709	105.394	110.971	114.554	118.994	113.158	107.254	118.132	105.348	104.225	104.369	106.818	103.629	100.379	118.008	103.448	110.092	111.321	120	118.878	112.36	109.375	114.468	108	112.042	111.856	112.919
46	97.4359	100.415	105.907	112.676	116.76	107.895	102.073	113.187	102.139	100.939	97.0874	102.652	102.016	96.2121	112.644	97.7011	108.716	107.075	117.368	114.286	108.989	106.25	113.617	105.5	110.995	109.278	111.962
47	91.453	98.7552	101.688	105.634	112.849	101.053	98.9637	110.44	100.535	99.5305	94.1748	100	100.806	97.7273	111.111	97.7011	106.881	105.66	116.842	114.286	107.865	104.167	110.638	105	109.424	107.216	111.962
48	90.1709	94.1909	97.4684	103.756	111.732	94.2105	95.8549	106.044	101.604	96.2441	93.2039	95.0758	98.7903	96.5909	113.027	98.8506	106.422	106.132	116.842	113.776	104.494	102.604	106.808	103.5	109.424	105.67	110.526
49	87.1795	96.6805	94.5148	100.939	111.732	90.5263	93.7824	104.396	102.139	92.9577	94.1748	92.4242	96.7742	96.5909	114.176	101.916	108.716	107.075	113.684	115.306	103.933	106.25	104.681	103.5	110.995	107.732	103.349

## Sheet: Figure 2B
Round 1 DAI
Day	Wild-type														MPO KO
0	0	0	0	0	0	0	0	0	0	0	0	0	0	0	0	0	0	0	0	0	0	0	0	0	0	0	0
3	4.5	5	2	5	3.5	4	1.5	2	1.5	1.5	1	0.5	0.5	0.5	4	4	2	1	2	3	2.5	3	1	1	1	0.5	0.5
4	4.5	6.5	3.5	6	3.5	4									4	5.5	4	1	4	2	3	3
5	7.5	7.5	7	7	6	6	4.5	4.5	4	5.5	3	3	4	6	6.5	6	5.5	2	4	6	5	6.5	3	3	1.5	2.5	1.5
6	7	6.5	6.5	5.5	7.5	6.5	3	4.5	3	1.5	2	3.5	3	4	4	4	2.5	3.5	3	2.5	6	4	1.5	1	1	2	2
7	6	4.5	4.5	5.5	5	6.5	3	3	2.5	3	3	4	3	4	3.5	3.5	4	2.5	3.5	3	4	3.5	2	1	1	2	1.5
Round 2 DAI
Day	Wild-type														MPO KO
0	0	0	0	0	0	0	0	0	0	0	0	0	0	0	0	0	0	0	0	0	0	0	0	0	0	0	0
3	5.5	5	4.5	5	5.5	3.5	5	6	5	6	5	2.5	3	4.5	2	3	2	1	2.5	2	3.5	2	2.5	1.5	1.5	1.5	2.5
4	5.5	5	4	5.5	6.5	5	5	6	5.5	5.5	6	5.5	5.5	6	3	2.5	1.5	2	3	2.5	3.5	1.5	2.5	1.5	2	1.5	2.5
5	8	7	6.5	6	7	6	5.5	7	6.5	9	7.5	6	7	9	4	3	3	4	2.5	3	4.5	1.5	4	3	3.5	2.5	3
6	6.5	4.5	4	5	5	6	7.5	6	7.5	6	6.5	6.5	6.5	5	3.5	3	4	3.5	3.5	1	3.5	2	4.5	4	3	2	3.5
7	7	6.5	4.5	4	5.5	5	6	6	6.5	4.5	6	6	5	5	3.5	2.5	3.5	3.5	2	1	2.5	2	4	2	3	2	1.5
Round 3 DAI
Day	Wild-type														MPO KO
0	0	0	0	0	0	0	0	0	0	0	0	0	0	0	0	0	0	0	0	0	0	0	0	0	0	0	0
3	4	5.5	4	3.5	3	3.5	4.5	4.5	4.5	3.5	5	7	5.5	5.5	2	1.5	1.5	1	2	1.5	1.5	2	2	1	0.5	1	1
4	10	7.5	7.5	7.5	5	6	6	6.5	8.5	6.5	8	7	9	5.5	2.5	4	2.5	3.5	2.5	2.5	4	4	2	2	2.5	3.5	2
5	11	8.5	9.5	9.5	7	8.5	8.5	7.5	8	8	6.5	8	7	6.5	4.5	5	4	5.5	2.5	2.5	3.5	3.5	3.5	2	3	5	2
6	5.5	6	5.5	9	5	6	7	10	7	7.5	5	7	8	5.5	3	3	3.5	3	3.5	3.5	5	3	3.5	3	2.5	3	1
7	6	7	6	7	5.5	5	4.5	5.5	5.5	6	4.5	7.5	7	7	2	2	2.5	2	4	1	5	2.5	4	1.5	0.5	3	3

## Sheet: Figure 2C
WT Rd 3 DSS	MPO Rd 3 DSS	WT Rd 2 DSS	MPO Rd 2 DSS
5.5	6.2	5.6	6
5.8	6.4	5.1	7.1
5.4	6.5	5	6.7
5.3	6.6	5.2	6.3
6.3	5.9	6	6.2
4.5	5.6	4.5	6.5
6	6.5
4.2	6.8
4.2	6.5
6	6.5
5.5	7
4.5	7.3
5.7	6.8
4.5

## Sheet: Figure 2D
Round 2	KC/GRO			IL-6			TNF			IFN-gamma
	WT	MPO KO		WT	MPO KO		WT	MPO KO		WT	MPO KO
	14.538	0.244609		69.6771	1.37138		11.0218	0.141399		0.0410821	0.00479847
	13.2188	1.41167		38.7916	10.0352		4.9147	0.66208		0.05783	0.0316267
	4.2568	0.220598		88.9829	1.22776		2.59043	0.0803657		0.0406116	0.0057686
	12.5667	0.253738		43.2677	0.596423		2.5721	0.114094		0.0970346	0.00698217

[truncated: 43 more sheets: Figure 2E, Figure 2F, Figure 3A, Figure 3B, Figure 3C, Figure 3D, Figure 3F, Figure 3G, Figure 3H, Figure 3I, Figure 3E, Figure 3J, Figure 4A, Figure 4B, Figure 4C, Figure 4D, Figure 4E, Figure 4F, Figure 5E, Figure 5F …]
